# Supplementary material for: Evaluation of the pharmacological effects and exploration of the mechanism of traditional Chinese medicine preparation Ciwujia tablets in treating insomnia based on ethology, energy metabolism, and urine metabolomic approaches
Source: Front Pharmacol. 2022 Dec 5;13:1009668. doi: 10.3389/fphar.2022.1009668 (PMC9760683; doi:10.3389/fphar.2022.1009668)
Supplement: Supplementary file 1 [file Table2.xlsx]

## Sheet: Sheet1
Supplementary Table 2 Relative content of urine biomarkers of rats in each group after 7 days of treatment
			Raw abundance
Compound	Retention time (min)	m/z	C1	C2	C3	C4	C5	C6	C7	C8	C9	C10	M1	M2	M3	M4	M5	M6	M7	M8	M9	M10	D1	D2	D3	D4	D5	D6	D7	D8	D9	D10	CWT-L1	CWT-L2	CWT-L3	CWT-L4	CWT-L5	CWT-L6	CWT-L7	CWT-L8	CWT-L9	CWT-L10	CWT-M1	CWT-M2	CWT-M3	CWT-M4	CWT-M5	CWT-M6	CWT-M7
Ketoleucine	3.68	261.132	4215.63	4325.46	4451.61	4625.46	4256.85	4632.9	4250.97	4326.53	4021.78	4521.34	7255.01	7014.75	7326.57	7325.73	7121.38	7132.8	7032.45	7021.94	6895.45	6985.37	5005.46	4856.78	4851.77	4942.46	4751.09	4852.59	4952.79	4856.28	4851.78	4625.5	4325.76	4364.75	4257.36	4159.35	4458.84	4698.61	4785.35	4784.33	4151.76	4451.63	4120.5	4024.43	4262.92	4258.76	4364.8	4324.47	4215.5
Tetrahydrobiopterin	7.34	286.115	3800.72	3759.66	3899.92	4200.82	4300.01	3952.76	3895.29	3751.8	3250.54	3845.93	6521.67	6300.41	6543.23	6254.38	6326.04	5953.46	6100.11	6350.6	6324.65	6249.11	4323.82	4034.98	4633.97	5214.51	5025.14	5213.65	5197.99	4851.48	4751.98	4631.7	3853.82	4213.95	4010.57	3957.55	3981.04	4119.81	4252.55	3952.53	4213.97	4630.68	4119.84	4156.63	3844.12	3561.81	3874	3683.52	3953.56
6-Hydroxymelatonin	5.82	249.124	4651.84	4324.46	4325.32	4161.54	4831.09	4964.84	4784.05	4289.91	4967.87	4876.14	6854.24	6477.98	6851.79	6258.25	6874.61	6548.46	6253.68	6328.46	6488.16	6526.45	5488.54	5688.87	5476.99	5495.69	5987.31	5686.82	5214.02	5245.51	5684.01	5841.73	4257.85	4199.97	4213.74	4020.72	4368.21	4521.94	4201.68	3560.52	4363.99	3544.85	4228.93	3983.51	4209	3797.53	4520.17	4519.7	5161.73
Riboflavin	4.66	377.146	8701.32	10054.2	11376	9599.58	13352.7	11897.5	5362.43	11015.9	12413.2	9268.2	7562.64	7252.23	6584.06	7026.2	7326.85	6525.44	6652.48	6583.41	7210.71	5980.49	9521.94	8753.26	7984.59	8275.99	7522.56	9857.07	7195.53	8543.71	7117.73	6077.75	9852.1	11868.2	9488.01	8216.78	8543.46	8813.7	8987.23	8445.98	9851.39	12012.1	11977.3	10042.8	9054.84	15662	8543.38	8931.9	10122.5
L-Glutamine	5.42	293.147	10914.4	9469.92	12329.7	8673.27	8676.34	6833.61	8624.31	9522.17	7521.13	8390.97	14215.5	13651.8	13254.6	14325.8	13251.9	12015.3	11200.9	13521.4	12561.4	13249.9	9156.95	8183.91	8891.97	8856.66	6636.76	9215.44	10353.5	8771.8	9102.23	8543.03	7081.06	4686.29	7890.96	9389.17	3457.21	11401.7	8153.15	10737	6266.87	9859.05	9264.86	5542.91	9483.73	8010.29	6711.21	9255.74	8692.24
1-Phenylethylamine	6.13	241.17	7895.13	6584.29	6551.14	5424.36	4520.06	6582.81	6984.02	7651.88	8548.84	7853.96	12510.1	11257.3	9856.17	9930.42	12512.4	10215	9855.65	11548.1	13777	9864.56	8753.66	7583.98	7623.96	7520.66	7885.22	8545.79	9544.99	8549.29	9709.06	8750.69	7520.82	6582.94	6252.71	5481.69	5478.18	5968.91	6258.65	6519.67	5483.96	6256.68	5481.69	4566.48	6580.97	5253.96	6985.1	7519.67	6224.7
N-Acetylserotonin	1.79	263.103	4653.23	4452.59	5242.45	4254.67	4816.95	4699.26	4952.47	4627.33	4399.79	5112.89	6525.37	7750.51	5659.06	6524.63	5986.74	5751.46	6119.64	6262.41	6569.56	6524.87	7009.13	4043.29	5971.32	4996.7	3585.27	4540.26	5646.39	9279.39	4607.01	7408.18	4044.69	4333.92	8232.6	5536.24	4013.27	2950.84	3451.42	6622.29	5859.4	3538.86	3119.01	4077.77	5971.14	4986.26	3444.16	2753.69	2117.41
Metanephrine	4.03	198.114	30371.1	31893.8	30163.7	28170.1	36803.1	30290.7	28835.7	30522.4	29074.5	29231.2	14545	15462.7	16818.8	11892.2	16052.4	16801.4	14079.3	13157.1	10099.8	15968.7	14449.7	12250.6	14942.1	19598.8	18708	18652.2	12495.3	13980.3	15924.9	11607	19382.6	15977.8	17497.8	16593.9	15762.2	12235.3	16798.2	12468	19880.1	16209.5	17265.5	16391.7	19354.9	18897.2	14999.9	18924.8	15115.8
4-Hydroxyphenylacetaldehyde	3.41	137.06	17666.4	19182.6	16485.6	21084.4	20169.4	24141.3	23074.4	19504.5	21528.1	15941.9	20159.4	15152	20514.9	21049	20491.7	23655.2	25874	21990.3	30887.3	23975.4	24211.2	18364.4	22362.5	27138.3	24622.1	22322.1	21585.5	18332.2	25527.6	23942.2	22956.6	24517.7	18773.8	19149.6	30548.5	20005.1	18393.3	17760	20533.3	24866.4	23645.7	23291.9	20379.2	20048.7	21102.3	23867.8	22929
N-Methyltryptamine	4.81	175.124	21525.4	21021.6	19854.5	19854.7	19854.5	21543.3	19854.5	18454.2	21215.1	20152.4	13653.5	16584.8	15247.6	14251.8	16526.9	14252.3	16326	13255.4	15422	15241.9	18452	17855.3	18751.3	18751.8	17852.4	17516.9	16585.3	18755.7	17516.3	17622	19522.1	19821.3	19851	18546	17543.5	18654.2	16256	18542	16584.3	18751.1	19522.1	22119.6	23521.3	22152.3	19542.1	19761.8	18651.9
Dihydrobiopterin	2.08	240.111	9290.12	11464.5	12626.7	15246.4	13562.3	16586.3	13250.2	15704.6	14927.8	14522.2	21521.3	23252.5	22153.4	24521.5	21252.6	22363	21345.7	24622.2	21325.7	21325.6	11715.3	11472.7	12859.4	18279.4	13467.6	11452.9	9754.13	14361.3	13273	14223.8	11785	11017.3	15570.6	9885.67	22588.5	8218.07	7784.1	14765.6	8327.72	8755.56	14367.8	9742.6	8998.35	11322.5	6679.52	11904.3	14377.5
Allysine	0.72	168.063	36223.1	42768	35201.3	42209.2	32634.7	36090.8	40203	35621.2	35545.2	39766	54521.5	54720.8	54245.6	51011.8	54215.9	52321.3	54210	54632.5	52125	57411.9	45215	45258.3	46260.3	40151.8	41025.5	41985	42875.3	39125.8	43215.3	44598	32548.1	37455.3	37588	37952	38954.5	38453.2	37846	35684	39853.3	36151	42327.6	42350.6	39177	40938.1	31304.2	34666.8	39106.6
Serotonin	2.83	177.057	44964.1	45499.7	57399.3	40004.4	42561.6	39165.9	48303.6	42779.6	50674.3	42521.8	17621.5	27669.6	19291.5	22328.3	29017.9	24284.5	26504.8	22698.8	35002.8	25734.1	40215.1	39854.4	38541.4	37651.9	36895.6	42015.1	41201.4	40215.9	41251.4	38754.1	44215.3	43250.4	42513.1	40125.1	42152.6	41422.3	40126.1	39850.1	36583.4	39511.1	42512.1	43249.8	44520.3	45215.2	36359.2	45214	44525
1-Pyrroline-4-hydroxy-2-carboxylate	0.87	259.094	25379.9	20451.5	20834.3	22088.3	19455.1	21671.7	24757.8	27722.8	22269.7	21306.1	25720.4	26096.6	24082	21081.2	15907	22932.6	26400.6	21619.5	31804.2	22871.6	21191.2	21404.6	23531.6	21892.3	35945.7	24326.1	25439.3	27831.3	26920.4	30563	26067.2	19171.5	25752.4	25072.4	25814.6	23057.2	21190.9	27533.5	27529.3	23619.1	25269	21842.4	20442	22923.5	23731.6	26978.6	21049.2
Hippuric acid	4.2	202.047	109367	103217	120627	77457	89919.2	100216	129457	112524	111037	120195	152458	175423	165257	184523	162587	186227	162550	169856	158454	162550	125544	125464	146255	142544	162545	132517	125423	124588	125879	123654	86550.1	95215.2	98548	87543	86526.5	98545.2	112424	86524.9	87563.2	98543	97544	87541.6	86525.1	78544.1	76255.1	65820.8	68478.9
Dopamine	4.22	307.166	98397.4	85207.9	116270	115373	72241.4	119276	112541	120128	129694	124564	66526.2	68542.5	58454.3	68543.4	68523.5	57523	68542.6	54823.1	68953.6	77512.5	75934.7	75807.6	92632.6	111516	124121	98699.9	99203.7	77873.2	106980	101248	96796.2	85489.4	95618	81564	109460	74225	61939.5	95160.8	98764.9	76974.1	94424.6	90400.4	94259.1	106017	90364.2	93520.6	114670
7,8-Dihydroneopterin	0.94	256.105	35421.8	35658.4	42513.3	52145.5	38462.4	45216.1	42316.3	43263	36522	36522.3	111254	123502	132565	145216	131303	132512	125422	112549	111827	132543	76425	75542.1	84521.1	78584.8	85463.4	87542	75126.2	65855.6	85452.1	72154.9	45216	54521.1	54123.9	58745.9	45822.3	48522.9	58453.7	65850.7	56524.1	52444.8	42844.6	60342.7	45214.1	42152.1	52452.1	32513.8	38542.9
Alpha-Linolenic acid	4.75	301.213	2252.69	2894.75	2562.16	2369.38	2527.83	2456.97	2854.18	2466.9	2754.85	2463.13	1601.22	1300.51	1475.07	1762.39	1821.59	1459.01	1201.67	1357.15	1320.67	1250.58	1456.68	1526	1535.98	1485.67	1583.3	1625.81	1525.01	1527.76	1431	1358.71	2152.83	2300.96	2100.73	1892.71	1896.2	1757.78	1868.67	1784.54	1851.13	1949.84	2215.86	2364.5	2347.98	2562.97	2635.97	2429.68	2430.72
Myristic acid	6.46	227.203	1501.5	1349.76	1481.62	1808.02	1651.68	1420.43	1624.64	1214.53	1425.31	1435.47	3251.68	3001.97	2875.79	2757.94	2659.05	2248.47	2496.13	2684.61	2785.13	2485.04	1625.13	1201.65	1851.44	1354.75	1564.44	1597.64	1985.46	1758.91	1525.46	1359.17	1854.3	1351.42	1544.18	1861.05	1524.66	1254.97	1316.78	1211.04	1357.58	1235.06	1358.32	1367.96	1424.44	1356.43	1369.43	1451.82	1258.17
Aminoadipic acid	5.58	323.146	500.651	524.268	652.125	717.204	652.188	652.932	562.147	564.008	652.963	525.09	1321.19	1253.47	1366.3	1325.45	1453.56	1325.98	1201.63	986.118	895.634	1120.54	421.917	692.392	581.946	684.387	663.596	596.77	985.97	843.413	548.963	1107.41	514.044	513.926	551.69	596.673	690.165	852.891	686.631	750.652	451.944	468.798	521.676	308.643	753.047	852.937	598.887	870.539	522.49
Vanylglycol	2.2	207.063	11976.4	11779.3	15653.1	12843.9	13687.5	13992.2	14418	17189.1	12870.5	12380.6	9619.76	8623.52	9352.5	9388.96	9195.34	9058.74	9159.4	10997.9	10391.7	9549.88	11969	11963	14928	14421.4	12377.2	12365.2	12524.5	11051.3	11296	11687.1	15745.6	16189.6	16352.9	15731.5	11894.1	13648.5	15034.8	16409.9	14779.4	14347.2	19092.8	14643.9	14750.2	13314.2	17938	16969	16156.3
Stearidonic acid	9.78	277.217	7002.99	17058.9	13537.7	12928.2	16504	11005.2	8952.92	12231.2	19133	13955.7	17421.8	12337.7	20780.4	13942.9	21236.1	24079.2	20823.6	18740.1	11004.1	15943	20195.5	25633.5	23704.8	17228.7	14015.2	9572.56	14349	15173.7	15728.2	19599	16194.8	20950.8	16730.5	22373.2	15963.4	20848.9	20379.7	10479.9	15320.5	19420.1	16862.9	14874.8	19904	16426.9	14642.3	17403.7	13688.8
Tyramine	3.76	160.078	16524.5	13205.2	15620.1	13652.3	16504.8	15425.8	14505.3	15263.8	14526.8	15215.9	10216	9854.3	9856.97	9771.87	11316.2	11334.2	11133.7	10141	10433.1	10087.6	14903.5	12531.3	13255.8	13968.6	11183.7	12542.6	11343.5	15633.2	16895.8	15727.2	16525.6	18268.4	14682.3	15486.5	18268.3	14583.4	17103.9	17006.3	14524.8	14974.6	16525.6	15768.9	18017.9	16525.8	16528.3	15894.5	16139.6
L-3-Hydroxykynurenine	7	269.079	37123.6	23954	21836	23954.1	24588	24588.7	30641.9	22777.5	24588.8	24588.9	210411	210410	173111	162443	210411	199283	181490	210411	197919	166681	175363	122035	163188	169935	163190	162080	163189	174585	163189	172389	158174	145111	153257	152523	140659	166553	153161	153673	150988	162753	175063	181853	150412	162183	161100	182724	159438
Pipecolic acid	1.78	259.166	165895	151781	165677	145719	175113	185421	198520	175215	173758	185421	112554	120124	109797	112014	121444	94525.7	155614	152451	122015	141678	104826	148637	168232	80271.9	93959.9	126535	139552	137878	117143	131593	185421	178511	165253	175421	170278	184522	176953	186631	165820	175245	185426	195239	175244	185421	186247	187520	175214
5-phosphonooxy-L-lysine	0.96	287.066	111252	146452	113151	106292	115724	142583	136438	111468	120392	120123	40715.1	85800.5	73580.2	75215.9	75444	75886.5	85290.8	75422.7	79522.3	85422.2	98522.3	102354	102152	98659.3	112542	98547.4	98547.6	98653.1	89546.6	89653.3	112152	116523	132541	124515	112453	113655	103256	132541	125422	112541	132512	125421	125459	145213	125423	125468	112549
4-(2-Aminophenyl)-2,4-dioxobutanoic acid	0.85	252.05	4033.42	4995.91	4881.36	4402.1	4735.29	4223.7	4882.3	4479.77	3887.14	4041.81	4375.57	4682.87	4016.86	3923.23	3597.98	4182.28	3974.3	3795.55	3807.34	3947.37	4702.84	3887.94	4822.28	4099.83	4493.54	3986.91	4195.72	4201.08	4487.28	4515.3	4738.84	3835.27	4118.46	3852.28	3532.05	4320.32	3995.35	4268.43	4262.55	4195.17	3996.56	4336.84	4402.59	4803.46	4282.95	3731.31	4308.86
Phenylethylamine	6.17	144.078	1319.97	1367.74	1451.59	1562.81	1684.51	1752.25	1324.47	1521.33	1632.28	1752.41	4321.51	4212.8	4321.62	4119.77	5215.88	4521.3	4619.95	4420.44	4122.95	4209.87	1519.96	1562.28	1841.27	1951.96	2012.59	2102.09	2215.29	1851.78	1625.28	2125	1235.12	1364.25	1523.01	1624.99	1752.49	1521.26	1625	1350.97	1367.27	1366.98	1205	1354.79	1367.27	1369.26	1458.25	1550.97	1482
[truncated: 13 more columns]
