# Supplementary material for: Evaluation of the pharmacological effects and exploration of the mechanism of traditional Chinese medicine preparation Ciwujia tablets in treating insomnia based on ethology, energy metabolism, and urine metabolomic approaches
Source: Front Pharmacol. 2022 Dec 5;13:1009668. doi: 10.3389/fphar.2022.1009668 (PMC9760683; doi:10.3389/fphar.2022.1009668)
Supplement: Supplementary file 2 [file Table3.xlsx]

## Sheet: Sheet1
Supplementary Table 3 Changes of insomnia biomarkers in each group after 7 days of treatment
No.	Markers	CWT-L	CWT-M	CWT-H	Dizaepam
1	Allysine	Y	Y	Y	Y
2	4-(2-Aminophenyl)-2,4-dioxobutanoic acid	N	N	N	N
3	1-Pyrroline-4-hydroxy-2-carboxylate	N	N	N	N
4	7,8-Dihydroneopterin	Y	Y	Y	Y
5	5-phosphonooxy-L-lysine	Y	Y	Y	N
6	Pipecolic acid	Y	Y	Y	N
7	N-Acetylserotonin	Y	Y	N	N
8	Dihydrobiopterin	Y	Y	Y	Y
9	Vanylglycol	Y	Y	Y	Y
10	Serotonin	Y	Y	Y	Y
11	4-Hydroxyphenylacetaldehyde	N	N	N	N
12	Ketoleucine	Y	Y	Y	Y
13	Tyramine	Y	Y	Y	Y
14	Metanephrine	N	N	N	N
15	Hippuric acid	Y	Y	Y	N
16	Dopamine	Y	Y	Y	Y
17	Riboflavin	Y	Y	Y	N
18	Alpha-Linolenic acid	N	Y	Y	N
19	N-Methyltryptamine	Y	Y	Y	N
20	L-Glutamine	Y	Y	Y	Y
21	Aminoadipic acid	Y	Y	Y	Y
22	6-Hydroxymelatonin	Y	Y	Y	N
23	1-Phenylethylamine	Y	Y	Y	Y
24	Phenylethylamine	Y	Y	Y	Y
25	Myristic acid	Y	Y	Y	Y
26	L-3-Hydroxykynurenine	N	N	N	N
27	Tetrahydrobiopterin	Y	Y	Y	Y
28	Stearidonic acid	N	N	N	N
Note: “Y” presented the callback of biomarkers; “N” presented the uncallback of biomarkers.
