# Supplementary material for: Evaluation of the pharmacological effects and exploration of the mechanism of traditional Chinese medicine preparation Ciwujia tablets in treating insomnia based on ethology, energy metabolism, and urine metabolomic approaches
Source: Front Pharmacol. 2022 Dec 5;13:1009668. doi: 10.3389/fphar.2022.1009668 (PMC9760683; doi:10.3389/fphar.2022.1009668)
Supplement: Supplementary file 3 [file Table4.xlsx]

## Sheet: Sheet1
Supplementary Table 4 Pathway analysis of urine samples from CWT treatment group rats.
Pathway Name	Match Status	p	-log(p)	Holm p	FDR	Impact
Lysine degradation	4/25	0	3.45	0.03	0.03	0.34
Tryptophan metabolism	4/41	0	2.62	0.2	0.1	0.14
Folate biosynthesis	3/27	0.01	2.2	0.51	0.18	0.11
Phenylalanine metabolism	2/12	0.01	1.91	0.99	0.26	0.24
Tyrosine metabolism	3/42	0.02	1.67	1	0.36	0.15
Riboflavin metabolism	1/4	0.06	1.24	1	0.8	0.5
D-Glutamine and D-glutamate metabolism	1/6	0.08	1.07	1	0.89	0
Nitrogen metabolism	1/6	0.08	1.07	1	0.89	0
Valine, leucine and isoleucine biosynthesis	1/8	0.11	0.95	1	1	0
alpha-Linolenic acid metabolism	1/13	0.17	0.76	1	1	0.33
Arginine biosynthesis	1/14	0.19	0.73	1	1	0
Alanine, aspartate and glutamate metabolism	1/28	0.34	0.47	1	1	0.11
Glyoxylate and dicarboxylate metabolism	1/32	0.38	0.42	1	1	0
Biosynthesis of unsaturated fatty acids	1/36	0.41	0.38	1	1	0
Pyrimidine metabolism	1/39	0.44	0.36	1	1	0
Valine, leucine and isoleucine degradation	1/40	0.45	0.35	1	1	0.01
Fatty acid biosynthesis	1/47	0.5	0.3	1	1	0
Aminoacyl-tRNA biosynthesis	1/48	0.51	0.29	1	1	0
Purine metabolism	1/66	0.63	0.2	1	1	0
