# Supplementary material for: Evaluation of the pharmacological effects and exploration of the mechanism of traditional Chinese medicine preparation Ciwujia tablets in treating insomnia based on ethology, energy metabolism, and urine metabolomic approaches
Source: Front Pharmacol. 2022 Dec 5;13:1009668. doi: 10.3389/fphar.2022.1009668 (PMC9760683; doi:10.3389/fphar.2022.1009668)
Supplement: Supplementary file 4 [file Table1.xlsx]

## Sheet: 尿液生物标记物鉴定
Supplementary Table 1 Identification information of urine biomarkers in insomnia rats
NO.	Compound	Compound ID	Adducts	Formula	Score	Mass Error (ppm)	Isotope Similarity	Theoretical Isotope Distribution	Link	Description	m/z	Charge	Retention time (min)	Anova (p)	q Value	Max Fold Change	vip>1	Max fold change >= 2	Anova p-value <= 0.05
1	0.72_168.0633m/z	HMDB0001263	M+Na	C6H11NO3	35.9	0.990441	66.7243	100 - 7.1 - 0.832	http://nonlinear.com/redirect/outbound?p=hmdb&param=HMDB0001263	Allysine	168.063	1	0.724417	8.38153e-07	2.23033e-06	2.01352	√	√	√
2	0.85_252.0502m/z	HMDB0000978	M+FA-H	C10H9NO4	36.7	-3.4922	89.7723	100 - 11.4 - 1.42 - 0.112	http://nonlinear.com/redirect/outbound?p=hmdb&param=HMDB0000978	4-(2-Aminophenyl)-2,4-dioxobutanoic acid	252.05	1	0.8455	6.32873e-06	1.76408e-05	39.5171	√	√	√
3	0.87_259.0939m/z	HMDB0002234	2M+H	C5H7NO3	37.4	2.58787	93.5846	100 - 5.97 - 0.765	http://nonlinear.com/redirect/outbound?p=hmdb&param=HMDB0002234	1-Pyrroline-4-hydroxy-2-carboxylate	259.094	1	0.866533	4.45326e-08	1.47248e-07	2.11314	√	√	√
4	0.94_256.1051m/z	HMDB0002275	M+H	C9H13N5O4	38.9	4.27511	81.274	100 - 11.9 - 1.47 - 0.119	http://nonlinear.com/redirect/outbound?p=hmdb&param=HMDB0002275	7,8-Dihydroneopterin	256.105	1	0.93795	4.38072e-12	2.1088e-11	7.67183	√	√	√
5	0.96_287.0662m/z	HMDB0059600	M+FA-H	C6H15N2O6P	36.1	4.8645	86.3704	100 - 7.62 - 1.49	http://nonlinear.com/redirect/outbound?p=hmdb&param=HMDB0059600	5-phosphonooxy-L-lysine	287.066	1	0.95905	0.0234234	0.0151065	3.86341	√	√	√
6	1.78_259.1661m/z	HMDB0000070	2M+H	C6H11NO2	42.4	3.26301	95.9827	100 - 7.06 - 0.624	http://nonlinear.com/redirect/outbound?p=hmdb&param=HMDB0000070	Pipecolic acid	259.166	1	1.77712	1.60986e-08	5.57671e-08	12.0057	√	√	√
7	1.79_263.1029m/z	HMDB0001238	M+FA-H	C12H14N2O2	37.4	-3.75044	91.4261	100 - 13.9 - 1.31	http://nonlinear.com/redirect/outbound?p=hmdb&param=HMDB0001238	N-Acetylserotonin	263.103	1	1.79118	0.00225171	0.0023047	2430.38	√	√	√
8	2.08_240.1105m/z	HMDB0000038	M+H	C9H13N5O3	39.6	2.95618	90.5673	100 - 11.8 - 1.26	http://nonlinear.com/redirect/outbound?p=hmdb&param=HMDB0000038	Dihydrobiopterin	240.111	1	2.07563	3.19749e-06	7.8582e-06	3.87197	√	√	√
9	2.20_207.0631m/z	HMDB0001490	M+Na	C9H12O4	38.2	1.96578	89.8502	100 - 10 - 1.27	http://nonlinear.com/redirect/outbound?p=hmdb&param=HMDB0001490	Vanylglycol	207.063	1	2.20363	6.12842e-05	0.000127605	3.41911	√	√	√
10	2.83_177.0567m/z	HMDB00259	M+H	C10H12N2O	38.9	2.32546	97.3256	100 - 8.5 - 0.952	http://nonlinear.com/redirect/outbound?p=hmdb&param=HMDB0000259	Serotonin	177.057	1	2.83133	0.00458645	0	3.12456	√	√	√
11	3.41_137.0601m/z	HMDB0003767	M+H	C8H8O2	38.1	2.88467	87.0363	100 - 8.82 - 0.753	http://nonlinear.com/redirect/outbound?p=hmdb&param=HMDB0003767	4-Hydroxyphenylacetaldehyde	137.06	1	3.40557	0.000452354	0	3.1806	√	√	√
12	3.68_261.1317m/z	HMDB0000695	2M+H	C6H10O3	39.1	-2.92968	97.0786	100 - 6.72 - 0.807	http://nonlinear.com/redirect/outbound?p=hmdb&param=HMDB0000695	Ketoleucine	261.132	1	3.68357	4.88498e-15	2.836e-14	20.5495	√	√	√
13	3.76_137.0847m/z	HMDB0000306	M+H, M+Na	C8H11NO	38.2	4.65678	96.2327	100 - 9.18 - 0.58	http://nonlinear.com/redirect/outbound?p=hmdb&param=HMDB0000306	Tyramine	160.078	1	3.76142	0.000397693	0.000740745	3.326	√	√	√
14	4.03_198.1136m/z	HMDB0004063	M+H	C10H15NO3	37.9	3.69544	92.7441	100 - 11.5 - 1.21	http://nonlinear.com/redirect/outbound?p=hmdb&param=HMDB0004063	Metanephrine	198.114	1	4.02517	5.50049e-12	2.62017e-11	3.8699	√	√	√
15	4.20_202.0467m/z	HMDB0000714	M+Na	C9H9NO3	41.6	-4.34836	94.7294	100 - 10.3 - 1.1	http://nonlinear.com/redirect/outbound?p=hmdb&param=HMDB0000714	Hippuric acid	202.047	1	4.19585	0.00564234	0	237.409	√	√	√
16	4.22_307.1663m/z	HMDB0000073	2M+H	C8H11NO2	38.6	3.56826	97.0885	100 - 9.22 - 0.789	http://nonlinear.com/redirect/outbound?p=hmdb&param=HMDB0000073	Dopamine	307.166	1	4.22372	0.000738406	0.0013097	3.62513	√	√	√
17	4.66_377.1463m/z	HMDB0000244	M+H	C17H20N4O6	40.5	2.03293	95.939	100 - 20.3 - 3.19 - 0.369	http://nonlinear.com/redirect/outbound?p=hmdb&param=HMDB0000244	Riboflavin	377.146	1	4.658	2.01497e-09	7.6685e-09	5.48675	√	√	√
18	4.75_301.2132m/z	HMDB0001388	M+Na	C18H30O2	38.9	-1.99095	96.5914	100 - 19.9 - 2.28 - 0.193	http://nonlinear.com/redirect/outbound?p=hmdb&param=HMDB0001388	Alpha-Linolenic acid	301.213	1	4.75013	3.75588e-12	1.81673e-11	4.87853	√	√	√
19	4.81_175.1239m/z	HMDB0004370	M+H	C11H14N2	48.3	4.32414	94.5797	100 - 12.8 - 0.752	http://nonlinear.com/redirect/outbound?p=hmdb&param=HMDB0004370	N-Methyltryptamine	175.124	1	4.8144	4.09519e-10	1.67146e-09	2.34538	√	√	√
20	5.42_293.1470m/z	HMDB0000641	2M+H	C5H10N2O3	36.4	2.07233	87.601	100 - 6.37 - 0.789	http://nonlinear.com/redirect/outbound?p=hmdb&param=HMDB0000641	L-Glutamine	293.147	1	5.41868	7.93809e-12	3.71778e-11	9.06032	√	√	√
21	5.58_323.1464m/z	HMDB0000510	2M+H	C6H11NO4	33.7	4.66126	74.0219	100 - 7.13 - 1.04	http://nonlinear.com/redirect/outbound?p=hmdb&param=HMDB0000510	Aminoadipic acid	323.146	1	5.57508	9.39364e-10	3.70044e-09	25.3366	√	√	√
22	5.82_249.1236m/z	HMDB0004081	M+H	C13H16N2O3	36.2	0.917126	80.5796	100 - 15.1 - 1.68 - 0.139	http://nonlinear.com/redirect/outbound?p=hmdb&param=HMDB0004081	6-Hydroxymelatonin	249.124	1	5.82432	9.73128e-08	3.09917e-07	4.10484	√	√	√
23	6.13_241.1700m/z	HMDB0002017	2M-H	C8H11N	38.2	-4.42445	96.1583	100 - 9.14 - 0.371	http://nonlinear.com/redirect/outbound?p=hmdb&param=HMDB0002017	1-Phenylethylamine	241.17	1	6.12945	0.000403427	0.000586314	1828.55	√	√	√
24	6.17_144.0778m/z	HMDB0012275	M+Na	C8H11N	31.9	-4.3822	57.3884	100 - 9.14 - 0.371	http://nonlinear.com/redirect/outbound?p=hmdb&param=HMDB0012275	Phenylethylamine	144.078	1	6.17283	8.03105e-11	3.46378e-10	6.00048	√	√	√
25	6.46_227.2026m/z	HMDB0000806	M-H	C14H28O2	37.9	4.13077	94.1003	100 - 15.5 - 1.54 - 0.114	http://nonlinear.com/redirect/outbound?p=hmdb&param=HMDB0000806	Myristic acid	227.203	1	6.45653	0.000352859	0.000522324	128.515	√	√	√
26	7.00_269.0790m/z	HMDB0011631	M+FA-H	C10H12N2O4	36.9	4.66643	89.903	100 - 11.8 - 1.46 - 0.118	http://nonlinear.com/redirect/outbound?p=hmdb&param=HMDB0011631	L-3-Hydroxykynurenine	269.079	1	6.99735	5.28022e-13	1.29608e-11	93.9495	√	√	√
27	7.34_286.1145m/z	HMDB0000027	M+FA-H	C9H15N5O3	38.8	-4.94675	97.5667	100 - 11.8 - 1.26	http://nonlinear.com/redirect/outbound?p=hmdb&param=HMDB0000027	Tetrahydrobiopterin	286.114	1	7.33872	1.03789e-07	5.57804e-07	2.85407	√	√	√
28	9.78_277.2173m/z	HMDB0006547	M+H	C18H28O2	37.5	4.04858	86.8106	100 - 19.9 - 2.28 - 0.192	http://nonlinear.com/redirect/outbound?p=hmdb&param=HMDB0006547	Stearidonic acid	277.217	1	9.77853	1.29215e-06	3.36173e-06	132.126	√	√	√

## Sheet: 尿液生物标记物含量
	Compound		Neutral mass (Da)	m/z	Charge	Retention time (min)	Chromatographic peak width (min)	Identifications	Anova (p)	q Value	Max Fold Change	Highest Mean	Lowest Mean	Isotope Distribution	Maximum Abundance	Minimum CV%	1	4d-C1--urine-NEG	4d-C2--urine-NEG	4d-C3--urine-NEG	4d-C4--urine-NEG	4d-C5--urine-NEG	4d-C6--urine-NEG	4d-C7--urine-NEG	4d-C8--urine-NEG	4d-C9--urine-NEG	4d-C10--urine-NEG	4d-M1--urine-NEG	4d-M2--urine-NEG	4d-M3--urine-NEG	4d-M4--urine-NEG	4d-M5--urine-NEG	4d-M6--urine-NEG	4d-M7--urine-NEG	4d-M9--urine-NEG	4d-M10--urine-NEG		G-7d-C1-urine-NEG	G-7d-C2-urine-NEG	G-7d-C3-urine-NEG	G-7d-C4-urine-NEG	G-7d-C5-urine-NEG	G-7d-C6-urine-NEG	G-7d-C7-urine-NEG	G-7d-C8-urine-NEG	G-7d-C9-urine-NEG	G-7d-C10-urine-NEG	G-7d-M1-urine-NEG	G-7d-M2-urine-NEG
	Compound		Neutral mass (Da)	m/z	Charge	Retention time (min)	Chromatographic peak width (min)	Identifications	Anova (p)	q Value	Max Fold Change	Highest Mean	Lowest Mean	Isotope Distribution	Maximum Abundance	Minimum CV%	2	4d-C1--urine-POS	4d-C2--urine-POS	4d-C3--urine-POS	4d-C4--urine-POS	4d-C5--urine-POS	4d-C6--urine-POS	4d-C7--urine-POS	4d-C8--urine-POS	4d-C9--urine-POS	4d-C10--urine-POS	4d-M1--urine-POS	4d-M2--urine-POS	4d-M3--urine-POS	4d-M4--urine-POS	4d-M5--urine-POS	4d-M6--urine-POS	4d-M7--urine-POS	4d-M9--urine-POS	4d-M10--urine-POS		G-7d-C1-urine-POS	G-7d-C2-urine-POS	G-7d-C3-urine-POS	G-7d-C4-urine-POS	G-7d-C5-urine-POS	G-7d-C6-urine-POS	G-7d-C7-urine-POS	G-7d-C8-urine-POS	G-7d-C9-urine-POS	G-7d-C10-urine-POS	G-7d-M1-urine-POS	G-7d-M2-urine-POS
1	0.72_168.0633m/z	Allysine		168.063	1	0.724417	0.23425	12	1.59073e-12	2.00502e-12	3.08431	4d-M	7d-CWT-M	100 - 59.7	86450.9	14.67	Allysine	43847.9	50665.2	37581.6	65640.5	34845.6	41976.4	35226.1	49086.5	26435.7	44045.4	92184.7	72594	107374	89312.1	83160	66951.3	94921.1	94479	77082	Allysine	36223.1	42768.4	35201.8	42209.5	32635.2	36090.6	40203.5	25418.4	23572.2	39765.6	16038.3	57025.9
2	0.85_252.0502m/z	4-(2-Aminophenyl)-2,4-dioxobutanoic acid		252.05	1	0.8455	0.0921333	3	0	0	60.1265	7d-M	4d-M	100 - 1.41	4718.08	22.52	4-(2-Aminophenyl)-2,4-dioxobutanoic acid	2403.26	3224.96	1929.4	2337.51	3251.37	3549.46	3051.45	4184.26	3811.24	3265.86	291.086	0	2.11163	137.917	0	188.978	30.4918	0	55.6375	4-(2-Aminophenyl)-2,4-dioxobutanoic acid	467032	348995	421880	344071	342734	279122	267881	303477	301885	360396	351374	436682
3	0.87_259.0939m/z	1-Pyrroline-4-hydroxy-2-carboxylate		259.094	1	0.866533	0.1207	16	8.43769e-15	1.22073e-14	2.38159	7d-D	4d-M	100 - 12.9 - 1.03 - 0.121 - 0.0328	547726	14.32	1-Pyrroline-4-hydroxy-2-carboxylate	572111	556676	536543	504990	372792	398953	454227	433650	479959	549979	299311	217063	267156	200774	187933	207979	205913	309216	174506	1-Pyrroline-4-hydroxy-2-carboxylate	25379.3	20451.3	20834.2	22087.9	19454.9	21670.8	24757.7	27720.9	22268.9	21305	25719.2	26096.2
4	0.94_256.1051m/z	7,8-Dihydroneopterin		256.105	1	0.93795	0.16355	3	0	0	8.92779	4d-M	7d-C	100 - 36	201706	9.99	7,8-Dihydroneopterin	32338	28738	23082.1	34162.9	20670.3	26536.7	22313.9	26254.1	20832.5	27989.9	253457	155636	264989	182745	152884	110073	216285	310261	169028	7,8-Dihydroneopterin	169595	298645	218629	65564.4	131301	313282	363587	440254	111826	271323	10459.2	64097.3
5	0.96_287.0662m/z	5-phosphonooxy-L-lysine		287.066	1	0.95905	0.14925	1	3.57075e-06	1.39783e-06	5.57089	7d-CWT-M	4d-M	100 - 23.1	11870.1	25.53	5-phosphonooxy-L-lysine	10322.4	10721.2	6827.64	12725.4	10757.6	4107.87	5009.06	9442.64	8453.29	3951.65	3575.72	3772.64	3515.81	548.293	2324.51	2265.37	761.792	2412.43	0	5-phosphonooxy-L-lysine	72929.1	146451	113150	106291	115723	142582	136437	111465	120391	94238.6	40713.2	85799.4
6	1.78_259.1661m/z	Pipecolic acid		259.166	1	1.77712	0.341367	45	1.38778e-14	1.97751e-14	16.0193	7d-C	4d-M	100 - 11.4 - 0.514	238401	33.84	Pipecolic acid	137211	276617	181933	112240	158363	366114	132734	129014	131900	160568	20956.1	7971.38	33006.2	15340.2	17412.7	9292.18	10858.7	2569.84	16531.1	Pipecolic acid	165895	151782	165678	145719	121480	190312	232485	229078	173758	205910	37661.8	152573
7	1.79_263.1029m/z	N-Acetylserotonin		263.103	1	1.79118	0.2064	7	0.000351574	9.59446e-05	2430.38	4d-M	4d-C	100 - 9.22 - 6.95	433317	61.66	N-Acetylserotonin	201.904	514.666	0	0	0	161.608	563.477	0	341.263	0	9182.74	0	8086.77	3213.75	2.14115e+06	2122.33	1.66917e+06	4568.94	62364.6	N-Acetylserotonin	7488.81	8164.91	7635.95	7332.77	4816.43	6689.2	9465.6	8454.79	4398.5	5111.62	4393.72	7749.86
8	2.08_240.1105m/z	Dihydrobiopterin		240.111	1	2.07563	0.220117	6	0	0	6.02109	4d-M	7d-CWT-M	100 - 2.42	429178	19.33	Dihydrobiopterin	95828.8	155923	112449	99256.6	120212	126050	141080	83379.6	88160.8	86082.1	626197	94950	448748	465936	348468	491816	432619	516743	437125	Dihydrobiopterin	9289.4	11464.2	12626.5	9241.57	9837.09	16585.3	22696.1	15702.6	14926.9	18710.9	14539.3	9396.71
9	2.20_207.0631m/z	Vanylglycol		207.063	1	2.20363	0.1994	14	7.05125e-12	8.52048e-12	3.8321	7d-C	4d-M	100	6955.86	17.89	Vanylglycol	8677.81	7680.89	4467.83	6983.91	3351.57	5661.1	4209.23	5219.47	7403.89	8406.47	835.195	2069.11	297.433	1153.93	1116.77	2040.09	2361.7	4534.13	1928.04	Vanylglycol	11975.5	11778.8	15652.8	12843.3	13687.1	13991	14417.6	17186.9	12869.4	12379.3	15745.5	16190.4
10	2.83_177.0567m/z	Serotonin		177.057	1	2.82995	0.0992833	0	0	0	32.563	7d-C	4d-M	100 - 18.8	14108.1	17.03	Serotonin	8772.76	11868.2	3179.2	5709.62	9067.39	9401.58	14242.6	9596.88	9890.47	13748.2	1477.16	0	1981.58	0	89.5775	0	0	350.971	0	Serotonin	44963.9	45500	57399.7	40004.6	35280.6	39165.6	48304	42778.3	50674	42521.3	17620.9	27669.7
11	3.41_137.0601m/z	4-Hydroxyphenylacetaldehyde		137.06	1	3.40557	0.5551	22	0	0	3.1806	7d-D	4d-M	100 - 24.3	136378	7.12	4-Hydroxyphenylacetaldehyde	111317	97910.6	96208.8	106392	96105.6	92064.5	84714.3	97836.9	88124.1	99509.9	42963.1	51016.4	45596.6	41024.8	41167.2	32668.4	36249.3	54363.6	40852.4	4-Hydroxyphenylacetaldehyde	17665.5	19182	16485.1	21083.8	20169	24140.1	23073.9	19502.4	21527	15940.5	20158	15151.3
12	3.68_261.1317m/z	Ketoleucine		261.132	1	3.68357	0.170683	15	0	0	20.5495	4d-M	4d-C	100 - 9.12	183473	9.49	Ketoleucine	7533.6	10857.6	9087.45	3775	10931.9	6922.44	10876.6	8215.54	11778.1	9305.47	175980	158508	176409	176730	182714	162959	198937	242138	176885	Ketoleucine	497.849	1262.12	2030.23	412.219	943.355	1494.73	1408.28	1176.35	1359.66	693.959	2830.56	1482.4
13	3.76_137.0847n	Tyramine	137.085	160.078	1	3.76142	0.16355	8	2.07165e-09	2.16471e-09	3.326	4d-C	4d-M	100 - 5.63	55998.7	14.17	Tyramine	48131.4	65029.1	86883	54884.4	46129.4	48969.1	51858.3	55118.3	53193.1	49790.7	37244.5	2737.04	19931.4	26318.5	4583.44	1494.99	23649.3	7175.68	28395.1	Tyramine	13231.7	9834.71	10562.8	10227	16504.7	12930.7	14505.3	7974.81	7248.59	9099.81	5081.4	15103.4
14	4.03_198.1136m/z	Metanephrine		198.114	1	4.02517	0.156617	25	0	0	3.8699	4d-C	4d-M	100 - 19	25200.1	6.24	Metanephrine	22879.7	24420.3	25496.6	25495.5	23346.8	32797.2	20432.3	28091.5	27030.9	22010.2	6852.17	4208.08	8709.41	6531.66	7666.32	5504.1	7313.49	6336.13	5484.99	Metanephrine	720371	531895	513165	498171	866814	673291	546837	466521	665075	444231	464545	755463
15	4.20_202.0467m/z	Hippuric acid		202.047	1	4.19585	0.192117	6	0	0	273.221	4d-M	7d-C	100 - 5.54	308159	11.33	Hippuric acid	621.038	1785.56	1020.71	1623.31	2146.87	1384.51	636.71	1491.42	842.583	1427.39	347830	311985	260216	314662	337894	263066	354958	282516	300306	Hippuric acid	109366	103216	120626	77456.4	89918.7	130127	129457	137338	111035	120193	19881.2	80704.3
16	4.22_307.1663m/z	Dopamine		307.166	1	4.22372	0.127833	6	2.35922e-13	3.11763e-13	5.56567	7d-CWT-H	4d-M	100 - 11 - 2.34	16178.2	21.18	Dopamine	11284.2	10027.3	9758.77	8987.19	17167.4	8392.7	14152.4	8987.88	4375.85	12241.2	3324.12	1033.49	5680.77	2498.04	4269.96	598.478	1778.97	6849.13	128.177	Dopamine	98396.7	85207.6	116270	115372	72241.2	119275	145810	143462	129693	146307	129160	113225
17	4.66_377.1463m/z	Riboflavin		377.146	1	4.658	0.32715	5	0	0	6.48901	7d-D	4d-M	100 - 17.2 - 1.47 - 0.206	936918	15.26	Riboflavin	840476	857630	953772	669763	1.00778e+06	1.09826e+06	551346	592291	808538	542202	107686	67398.1	195824	119192	95061.3	205730	155234	224329	129013	Riboflavin	8700.37	10053.5	11375.5	9598.8	13352.4	11896.4	5362.13	11013.8	12412.1	9266.81	13350	8048.81
18	4.75_301.2132m/z	Alpha-Linolenic acid		301.213	1	4.75013	0.134983	5	1.64091e-13	2.17778e-13	6.25849	7d-C	4d-M	100 - 23 - 1.3	112873	11.39	Alpha-Linolenic acid	106693	99419.7	77210	81164.9	81843.9	93040.6	85348.9	88285.7	74823.2	92024.7	9746.75	17806.5	19069.4	23167.9	25168	15400.9	18753.6	15340.4	17863.8	Alpha-Linolenic acid	251.705	2894.45	2362.65	1417.77	2527.6	2137.33	843.006	432.537	2957.36	2134.74	3414.16	323.787
19	4.81_175.1239m/z	N-Methyltryptamine		175.124	1	4.8144	0.234267	3	0	0	2.77963	7d-C	4d-M	100 - 18.5	117203	11.16	N-Methyltryptamine	102018	100647	82528.2	112548	79863.4	99411.7	93791.1	98498.3	110938	108689	38618.4	64670.4	44415.7	39763.7	40216.8	36195.3	37965	40433	37207.5	N-Methyltryptamine	10778.3	12452.3	15076.4	10897.4	10532	10081.8	11932.5	17957.6	11819.5	16039.1	14469.7	12055.7
20	5.42_293.1470m/z	L-Glutamine		293.147	1	5.41868	0.184967	4	0	0	9.50358	4d-M	7d-D	100 - 10.6 - 11.7	78519.6	14.92	L-Glutamine	10139.4	3624.67	7273.46	5403.39	9449.91	8308.67	10148.4	7049.13	12825.3	12440.8	76988.2	69176.4	73578.9	93635.3	77451.7	61719.7	84578.4	98127.5	71420.1	L-Glutamine	10914.4	9470.19	12330.2	8673.48	8676.99	6833.51	12130.1	12028.5	5641.23	8390.57	10690.1	7463.88
21	5.58_323.1464m/z	Aminoadipic acid		323.146	1	5.57508	0.142117	10	6.38984e-06	5.16019e-06	27.7591	4d-M	7d-D	100 - 32.9 - 13.2	29567.8	30.33	Aminoadipic acid	234.967	966.511	924.105	1110.16	935.297	1254.06	1442.94	915.507	3539.9	346.567	35437.2	9705.73	36964.7	33602.6	24932.6	24093.5	31611.3	38832.3	30930.6	Aminoadipic acid	188.681	268.814	375.191	716.863	36.8758	216.495	0	869.596	348.732	304.332	2553.33	1086.3
22	5.82_249.1236m/z	6-Hydroxymelatonin		249.124	1	5.82432	0.142117	3	0	0	4.10484	4d-M	4d-C	100 - 41	43301.4	10.21	6-Hydroxymelatonin	4773.42	7177.63	12335.6	7459.35	11942.4	10067.9	10557.6	13462.8	11198.2	16513.7	76288.4	26161.2	50821.6	44226.2	39249	25977.7	43711.2	34893.2	48383.9	6-Hydroxymelatonin	1274.58	1394.74	1928.02	2276.13	1662.05	187.054	780.189	1081.4	778.805	1332.08	3246.82	3184.43
23	6.13_241.1700m/z	1-Phenylethylamine		241.17	1	6.12945	0.23495	8	1.04857e-11	8.70083e-12	1828.55	4d-M	4d-C	100 - 4.99 - 0.425	1.38939e+06	22.47	1-Phenylethylamine	1062.84	456.385	643.349	388.683	781.396	1185.23	645.737	693.235	692.954	1048.54	6936.51	4719.41	10355.2	11968.8	3.49804e+06	7432.63	8.91829e+06	6520.64	40275.1	1-Phenylethylamine	8376.54	10949.1	5728.68	4538.25	14054.9	6052.03	4929.16	6133.55	11021.7	5910.82	4792.61	8642.67
24	6.17_144.0778m/z	Phenylethylamine		144.078	1	6.17283	0.12795	8	0	0	6.00048	4d-M	4d-C	100 - 48.8 - 42	46321.7	11.26	Phenylethylamine	7769.96	6165.39	7457.84	8410.84	6742.77	6665.85	7855.77	10819.7	7109.49	8199.11	40761.1	20500.5	70802.3	48604.2	57427.1	51554.4	50874.8	42912.4	33458.4	Phenylethylamine	253.942	889.894	584.512	1028.57	721.779	2224.63	1271.34	1277.99	500.199	2223.73	497.416	523.429
25	6.46_227.2026m/z	Myristic acid		227.203	1	6.45653	0.242283	31	2.9976e-15	4.02795e-15	465.669	4d-M	7d-C	100 - 10.9 - 0.9 - 1.62 - 0.229	1.13457e+07	22.5	Myristic acid	99935.8	71371	84710.5	103517	74231.4	129054	62297.5	63789.1	69568.5	124352	1.08142e+07	3.07686e+07	8.6004e+06	1.52208e+07	120489	1.62535e+07	134341	2.0121e+07	77796.2	Myristic acid	1501.36	507.238	731.716	1808.18	878.571	1009	794.349	1213.18	612.748	1434.89	1167.8	1026.27
26	7.00_269.0790m/z	L-3-Hydroxykynurenine		269.079	1	6.99735	0.255667	5	0	0	390.623	4d-M	7d-M	100 - 22.8	365369	33.8	L-3-Hydroxykynurenine	1563.76	5677.93	4079.24	1588.87	8187.95	7290.96	3496.37	1494.27	2902.48	2608.07	399008	240241	378051	412475	581428	355428	281955	169884	469849	L-3-Hydroxykynurenine	37122.8	15179	21835.6	23953.4	17159.8	36776.4	30641.6	22775.4	13610.6	24587.7	210409	117368
27	7.34_286.1145m/z	Tetrahydrobiopterin		286.114	1	7.33872	0.28425	3	0	0	3.87622	4d-M	7d-C	100 - 13.4	51283.5	10.25	Tetrahydrobiopterin	12835.3	18593.3	23310.5	12314.8	17199.8	22499.6	16052.4	10417	21534.4	24928.5	73353.9	35559.6	57730.8	54452	41676.4	59088.8	46605.8	50251.2	42832.7	Tetrahydrobiopterin	581.033	3759.77	883.542	1840.97	5764.34	1243.87	3004.08	2617.52	2775.38	1769.56	506.869	177.427
28	9.78_277.2173m/z	Stearidonic acid		277.217	1	9.77853	0.270117	21	2.7911e-13	3.67254e-13	239.623	4d-M	7d-C	100 - 6.2	79688.4	22.87	Stearidonic acid	745.453	715.114	1721.09	0	297.423	1158.94	912.257	133.916	299.725	47.3463	103834	46256.5	97010.1	75343.2	87206.1	86627.5	72397.1	59775.2	88745.4	Stearidonic acid	7002.35	17058.5	13537.4	12927.7	16503.8	11004.3	8952.78	12229.2	19132	13954.6	17420.6	12338.2
[truncated: 48 more columns]

## Sheet: 28个生物标记物涉及的通路
	Pathway Name	Match Status	p	-log(p)	Holm p	FDR	Impact
	色氨酸代谢	5/41	0.00033539	3.4744	0.028173	0.01582	0.21614
	酪氨酸代谢	5/42	0.00037667	3.424	0.031264	0.01582	0.16801
	赖氨酸降解	3/25	0.0064661	2.1894	0.53022	0.18105	0.1878
	苯丙氨酸代谢	2/12	0.014523	1.8379	1	0.28557	0.2381
	α-亚麻酸代谢	2/13	0.016998	1.7696	1	0.28557	0.33333
	核黄素代谢	1/4	0.062177	1.2064	1	0.80193	0.5
	叶酸生物合成	2/27	0.066828	1.175	1	0.80193	0.10898
	D-谷氨酰胺和 D-谷氨酸代谢	1/6	0.091859	1.0369	1	0.85735	0
	氮代谢	1/6	0.091859	1.0369	1	0.85735	0
	缬氨酸、亮氨酸和异亮氨酸生物合成	1/8	0.12064	0.91851	1	1	0
	精氨酸生物合成	1/14	0.20183	0.69501	1	1	0
	丙氨酸、天冬氨酸和谷氨酸代谢	1/28	0.36429	0.43856	1	1	0.11378
	乙醛酸和二羧酸代谢	1/32	0.40454	0.39304	1	1	0
	不饱和脂肪酸的生物合成	1/36	0.44235	0.35423	1	1	0
	嘧啶代谢	1/39	0.46918	0.32866	1	1	0
	缬氨酸、亮氨酸和异亮氨酸降解	1/40	0.47785	0.32071	1	1	0.01084
	脂肪酸生物合成	1/47	0.53483	0.27179	1	1	0
	氨酰-tRNA生物合成	1/48	0.54246	0.26563	1	1	0
	嘌呤代谢	1/66	0.66102	0.17979	1	1	0

## Sheet: 回调的22个标记物
HMDB0001263	Allysine	Y
HMDB0002275	7,8-Dihydroneopterin	Y
HMDB0059600	5-phosphonooxy-L-lysine	Y
HMDB0000070	Pipecolic acid	Y
HMDB0001238	N-Acetylserotonin	Y
HMDB0000038	Dihydrobiopterin	Y
HMDB0001490	Vanylglycol	Y
HMDB00259	Serotonin	Y
HMDB0000695	Ketoleucine	Y
HMDB0000306	Tyramine	Y
HMDB0000714	Hippuric acid	Y
HMDB0000073	Dopamine	Y
HMDB0000244	Riboflavin	Y
HMDB0001388	Alpha-Linolenic acid	Y
HMDB0004370	N-Methyltryptamine	Y
HMDB0000641	L-Glutamine	Y
HMDB0000510	Aminoadipic acid	Y
HMDB0004081	6-Hydroxymelatonin	Y
HMDB0002017	1-Phenylethylamine	Y
HMDB0012275	Phenylethylamine	Y
HMDB0000806	Myristic acid	Y
HMDB0000027	Tetrahydrobiopterin	Y
	Pathway Name	Match Status	p	-log(p)	Holm p	FDR	Impact
	赖氨酸降解	4/25	0	3.45	0.03	0.03	0.34
	色氨酸代谢	4/41	0	2.62	0.2	0.1	0.14
	叶酸生物合成	3/27	0.01	2.2	0.51	0.18	0.11
	苯丙氨酸代谢	2/12	0.01	1.91	0.99	0.26	0.24
	酪氨酸代谢	3/42	0.02	1.67	1	0.36	0.15
	核黄素代谢	1/4	0.06	1.24	1	0.8	0.5
	D-谷氨酰胺和D-谷氨酸代谢	1/66	0.08	1.07	1	0.89	0
	氮代谢	1/66	0.08	1.07	1	0.89	0
	缬氨酸、亮氨酸和异亮氨酸生物合成	1/8	0.11	0.95	1	1	0
	α-亚麻酸代谢	1/13	0.17	0.76	1	1	0.33
	精氨酸生物合成	1/14	0.19	0.73	1	1	0
	丙氨酸、天冬氨酸和谷氨酸代谢	1/28	0.34	0.47	1	1	0.11
	乙醛酸和二羧酸代谢	1/32	0.38	0.42	1	1	0
	不饱和脂肪酸的生物合成	1/36	0.41	0.38	1	1	0
	嘧啶代谢	1/39	0.44	0.36	1	1	0
	缬氨酸、亮氨酸和异亮氨酸降解	1/40	0.45	0.35	1	1	0.01
	脂肪酸生物合成	1/47	0.5	0.3	1	1	0
	氨酰-tRNA生物合成	1/48	0.51	0.29	1	1	0
	嘌呤代谢	1/66	0.63	0.2	1	1	0
