# Supplementary material for: Evaluation of the pharmacological effects and exploration of the mechanism of traditional Chinese medicine preparation Ciwujia tablets in treating insomnia based on ethology, energy metabolism, and urine metabolomic approaches
Source: Front Pharmacol. 2022 Dec 5;13:1009668. doi: 10.3389/fphar.2022.1009668 (PMC9760683; doi:10.3389/fphar.2022.1009668)
Supplement: Supplementary file 5 [file Table5.xlsx]

## Sheet: Sheet1
Supplementary Table 5 Pathway analysis of urine samples from diazepam treatment group rats
Pathway Name	Match Status	p	-log(p)	Holm p	FDR	Impact
Folate biosynthesis	3/27	0	2.79	0.14	0.14	0.11
Tyrosine metabolism	3/42	0.01	2.23	0.49	0.25	0.15
Lysine degradation	2/25	0.02	1.67	1	0.59	0.29
D-Glutamine and D-glutamate metabolism	1/6	0.05	1.26	1	0.92	0
Nitrogen metabolism	1/6	0.05	1.26	1	0.92	0
Valine, leucine and isoleucine biosynthesis	1/8	0.07	1.14	1	1	0
Phenylalanine metabolism	1/12	0.11	0.97	1	1	0.24
Arginine biosynthesis	1/14	0.12	0.91	1	1	0
Alanine, aspartate and glutamate metabolism	1/28	0.23	0.64	1	1	0.11
Glyoxylate and dicarboxylate metabolism	1/32	0.26	0.58	1	1	0
Pyrimidine metabolism	1/39	0.31	0.51	1	1	0
Valine, leucine and isoleucine degradation	1/40	0.31	0.5	1	1	0.01
Tryptophan metabolism	1/41	0.32	0.49	1	1	0.1
Fatty acid biosynthesis	1/47	0.36	0.44	1	1	0
Aminoacyl-tRNA biosynthesis	1/48	0.37	0.44	1	1	0
Purine metabolism	1/66	0.47	0.33	1	1	0
